# Supplementary material for: Most Commonly-Consumed Food Items by Food Group, and by Province, in China: Implications for Diet Quality Monitoring
Source: Nutrients. 2022 Apr 22;14(9):1754. doi: 10.3390/nu14091754 (PMC9102302; doi:10.3390/nu14091754)
Supplement: Supplementary file 1 [file nutrients-14-01754-s001.zip]

Archive with 1 entries (1 files):
- nutrients-1659304-supplementary.pdf
